# Supplementary material for: The Genetic Basis of Gene Expression Divergence in Antennae of Two Closely Related Moth Species, Helicoverpa armigera and Helicoverpa assulta
Source: Int J Mol Sci. 2022 Sep 2;23(17):10050. doi: 10.3390/ijms231710050 (PMC9456569; doi:10.3390/ijms231710050)
Supplement: Supplementary file 1 [file ijms-23-10050-s001.zip]

Archive with 2 entries (2 files):
- Supplementary File S1.xlsx
- Supplementary Tables and Figures.pdf
