# Supplementary material for: The Genetic Basis of Gene Expression Divergence in Antennae of Two Closely Related Moth Species, Helicoverpa armigera and Helicoverpa assulta
Source: Int J Mol Sci. 2022 Sep 2;23(17):10050. doi: 10.3390/ijms231710050 (PMC9456569; doi:10.3390/ijms231710050)
Supplement: Supplementary file 1 [file ijms-23-10050-s001.zip › Supplementary File S1.xlsx]

## Sheet: ORs
	Gene_name	RS_M regulatory patterns
HarmOR13	OR13	cis + trans
HarmOR14b	OR14b	all cis
XM_021325426.1	OR72	all trans
XM_021325434.1	OR71	cis x trans
XM_021326104.1	OR73	Uninformative
XM_021326310.1	OR34	ambiguous
XM_021326633.1	OR66	Uninformative
XM_021326647.1	OR65	Uninformative
XM_021326651.1	OR79	Uninformative
XM_021327250.1	OR41	ambiguous
XM_021327598.1	OR55	ambiguous
XM_021327599.1	OR40	all trans
XM_021327945.1	OR27	cis x trans
XM_021328095.1	OR46	cis x trans
XM_021328737.1	OR35	cis + trans
XM_021329370.1	OR18	cis x trans
XM_021329392.1	OR38	cis x trans
XM_021329393.1	OR64	ambiguous
XM_021329400.1	OR39	all cis
XM_021330481.1	OR6	all cis
XM_021330490.1	OR16	Compensatory
XM_021330492.1	OR15	cis + trans
XM_021330508.1	OR14	all trans
XM_021330911.1	OR70	Compensatory
XM_021331207.1	OR36	Compensatory
XM_021331961.1	OR3	all trans
XM_021332048.1	OR37	ambiguous
XM_021332049.1	OR19	all trans
XM_021332056.1	OR4	Uninformative
XM_021332404.1	OR48	ambiguous
XM_021332671.1	OR-unknown	Conserved
XM_021333000.1	OR32	all cis
XM_021333001.1	OR56	ambiguous
XM_021333029.1	OR57	ambiguous
XM_021335722.1	OR1	Compensatory
XM_021336165.1	OR67	Conserved
XM_021336166.1	OR9	Conserved
XM_021336787.1	OR47	all cis
XM_021337013.1	OR31	ambiguous
XM_021337285.1	OR42	Compensatory
XM_021338250.1	OR78	Uninformative
XM_021338820.1	OR43	Compensatory
XM_021338822.1	OR60	cis x trans
XM_021338823.1	OR63	Compensatory
XM_021339689.1	OR28	Conserved
XM_021339690.1	OR52	cis x trans
XM_021339698.1	OR33	all cis
XM_021339931.1	ORco	cis x trans
XM_021340586.1	OR26	Compensatory
XM_021340693.1	OR12	all cis
XM_021340694.1	OR7	Compensatory
XM_021342107.1	OR23	Conserved
XM_021342229.1	OR50	cis x trans
XM_021342241.1	OR62	all cis
XM_021342467.1	OR61	ambiguous
XM_021342482.1	OR54	Uninformative
XM_021342504.1	OR41-like	all trans
XM_021342629.1	OR21-2	cis x trans
XM_021342654.1	OR49	cis x trans
XM_021342684.1	OR10	Compensatory
XM_021342686.1	OR30	ambiguous
XM_021343333.1	OR53	ambiguous
XM_021343801.1	OR58	Uninformative
XM_021344119.1	OR17	all cis
XM_021344120.1	OR24	all cis
XM_021344327.1	OR20	ambiguous
XM_021344737.1	OR29	cis x trans
XM_021344743.1	OR75	cis x trans
XM_021344753.1	OR76	Uninformative
XM_021344807.1	OR8	all cis
XM_021344955.1	OR11	cis x trans
XM_021344977.1	OR44	all trans
XM_021344978.1	OR59	ambiguous
XM_021345041.1	OR69	ambiguous
XM_021345087.1	OR45	Compensatory
XM_021345201.1	OR77	Uninformative
XM_021345528.1	OR68	Uninformative

## Sheet: OBPs
	Gene_name	RS_M regulatory patterns
XM_021329160.1	OBP12	Compensatory
XM_021329264.1	OBP16	Uninformative
XM_021329288.1	OBP42	Compensatory
XM_021329610.1	OBP46	Uninformative
XM_021330270.1	OBP45	Uninformative
XM_021330398.1	OBP41	Uninformative
XM_021330418.1	OBP44	Uninformative
XM_021330504.1	OBP37	Uninformative
XM_021330551.1	OBP43	cis x trans
XM_021331586.1	OBP34	all trans
XM_021331598.1	OBP33	Uninformative
XM_021331701.1	OBP13	ambiguous
XM_021332996.1	OBP39	Compensatory
XM_021336974.1	PBP4	all trans
XM_021336975.1	PBP2	cis x trans
XM_021336976.1	PBP1	cis x trans
XM_021336977.1	PBP3	all cis
XM_021336978.1	GOBP2	cis x trans
XM_021336990.1	GOBP1	Compensatory
XM_021338003.1	OBP32	Conserved
XM_021338118.1	OBP47	Conserved
XM_021338127.1	OBP8	Compensatory
XM_021338129.1	OBP7	cis x trans
XM_021338132.1	OBP19	Conserved
XM_021338134.1	OBP22	cis x trans
XM_021338135.1	OBP2	all cis
XM_021338744.1	OBP31	Uninformative
XM_021338979.1	OBP27	cis x trans
XM_021338980.1	OBP28	all trans
XM_021338981.1	OBP5	ambiguous
XM_021338982.1	OBP4	Compensatory
XM_021338984.1	OBP10	Uninformative
XM_021338985.1	OBP25	all cis
XM_021338990.1	OBP26	all cis
XM_021338992.1	OBP1	cis x trans
XM_021339001.1	OBP3	cis x trans
XM_021339567.1	OBP38	Uninformative
XM_021340396.1	OBP14	Conserved
XM_021340645.1	OBP15	cis x trans
XM_021340893.1	OBP17	Compensatory
XM_021341873.1	OBP36	Uninformative
XM_021342180.1	OBP35	Conserved

## Sheet: IRs
	Gene_name	RS_M regulatory patterns
XM_021325323.1	IR68a	ambiguous
XM_021326308.1	IR40a	Compensatory
XM_021326891.1	IR31a	all cis
XM_021327328.1	IR7d4	Uninformative
XM_021327331.1	IR64a	ambiguous
XM_021327884.1	IR4	Uninformative
XM_021328290.1	IR76b	cis x trans
XM_021328644.1	IR3	Uninformative
XM_021329275.1	IR87a	ambiguous
XM_021329862.1	IR100l	Uninformative
XM_021330284.1	IR25a	Conserved
XM_021334436.1	IR93a	cis x trans
XM_021335483.1	IR75d	cis x trans
XM_021336553.1	IR75q1	all cis
XM_021336556.1	IR1.1	all cis
XM_021336617.1	IR7d3	Uninformative
XM_021337415.1	IR1.2	cis x trans
XM_021338475.1	IR41a	all cis
XM_021338727.1	IR60a	Compensatory
XM_021339948.1	IR143	Uninformative
XM_021342481.1	IR100a	Uninformative
XM_021343551.1	IR75p2	ambiguous
XM_021343552.1	IR75p1	cis x trans
XM_021343553.1	IR75p	Compensatory
XM_021344398.1	IR8a	Compensatory
XM_021344773.1	IR21a	cis x trans
XM_021344928.1	IR7d1	Conserved
XM_021345744.1	IR100k	ambiguous

## Sheet: SNMPs
	Gene_name	RS_M regulatory patterns
XM_021327025.1	SNMP2	cis x trans
XM_021328643.1	SNMP1	Compensatory
